# Supplementary material for: A Comprehensive Analysis of the 9-Cis Epoxy Carotenoid Dioxygenase Gene Family and Their Responses to Salt Stress in Hordeum vulgare L
Source: Plants (Basel). 2024 Nov 27;13(23):3327. doi: 10.3390/plants13233327 (PMC11644444; doi:10.3390/plants13233327)
Supplement: Supplementary file 1 [file plants-13-03327-s001.zip]

Archive with 1 entries (1 files):
- plants-3260499-supplementary.pdf
